# Supplementary material for: Whole genome DNA methylation sequencing of the chicken retina, cornea and brain
Source: Sci Data. 2017 Oct 10;4:170148. doi: 10.1038/sdata.2017.148 (PMC5634322; doi:10.1038/sdata.2017.148)
Supplement: Supplementary file 1 [file sdata2017148-isa1.zip › i_Investigation.txt]

# Investigation File generated for Scientific Data with Investigation File Authoring Tool version 0.1.0 on 05/09/2017 - This metadata file is CC0
ONTOLOGY SOURCE REFERENCE
Term Source Name	NCBITAXON	OBI	EFO	UBERON	BAO	ERO
Term Source File	http://data.bioontology.org/ontologies/NCBITAXON	http://data.bioontology.org/ontologies/OBI	http://data.bioontology.org/ontologies/EFO	http://data.bioontology.org/ontologies/UBERON	http://data.bioontology.org/ontologies/BAO	http://data.bioontology.org/ontologies/ERO
Term Source Version	2016AB	2014-08-18	2.87	releases/2014-06-15	2.0	2013-08-02
Term Source Description	National Center for Biotechnology Information (NCBI) Organismal Classification	Ontology for Biomedical Investigations	Experimental Factor Ontology	Uber Anatomy Ontology	BioAssay Ontology	Eagle-I Research Resource Ontology
INVESTIGATION
Investigation Identifier
Investigation Title
Investigation Description
Investigation Submission Date
Investigation Public Release Date
INVESTIGATION PUBLICATIONS
Investigation PubMed ID
Investigation Publication DOI
Investigation Publication Author List
Investigation Publication Title
Investigation Publication Status
Investigation Publication Status Term Accession Number
Investigation Publication Status Term Source REF
INVESTIGATION CONTACTS
Investigation Person Last Name
Investigation Person Mid Initials
Investigation Person First Name
Investigation Person Address
Investigation Person Phone
Investigation Person Fax
Investigation Person Email
Investigation Person Affiliation
Investigation Person Roles
Investigation Person Roles Term Accession Number
Investigation Person Roles Term Source REF
STUDY
Study Identifier	10.1038/sdata.2017.148
Study Title	Whole genome DNA methylation sequencing of the chicken retina, cornea and brain
Study Submission Date	20/06/2017
Study Public Release Date	10/10/2017
Study Description	http://www.nature.com/articles/sdata2017148#abstract
Study File Name	s_study_Enke.txt
Comment[Subject Keywords]	///;///;//
Comment[Manuscript Licence]	CC BY-4.0
Comment[Experimental Metadata Licence]	CC0
Comment[Supplementary Information File Name]		Supplementary Figures
Comment[Supplementary Information File Type]	x-zip-compressed	pdf
Comment[Supplementary Information File URL]	http://www.nature.com/articles/sdata2017148#supplementary-information	http://www.nature.com/articles/sdata2017148#supplementary-information
Comment[Data Repository]	NCBI Sequence Read Archive
Comment[Data Record Accession]	SRP108572
Comment[Data Record URI]	https://trace.ncbi.nlm.nih.gov/Traces/sra/?study=SRP108572
STUDY DESIGN DESCRIPTORS
Study Design Type	parallel group design	organism part comparison design
Study Design Type Term Accession Number	OBI:0500006	OBI:0001422
Study Design Type Term Source REF	OBI	OBI
STUDY PUBLICATIONS
Study PubMed ID
Study Publication DOI
Study Publication Author List
Study Publication Title
Study Publication Status
Study Publication Status Term Accession Number
Study Publication Status Term Source REF
STUDY FACTORS
Study Factor Name	organism part	developmental stage
Study Factor Type	animal body part	life cycle stage
Study Factor Type Term Accession Number	http://www.ebi.ac.uk/efo/EFO_0000808	UBERON:0000105
Study Factor Type Term Source REF	EFO	UBERON
STUDY ASSAYS
Study Assay Measurement Type	DNA methylation profiling assay
Study Assay Measurement Type Term Accession Number	OBI:0000634
Study Assay Measurement Type Term Source REF	OBI
Study Assay Technology Type	DNA sequencing
Study Assay Technology Type Term Accession Number	OBI:0000626
Study Assay Technology Type Term Source REF	OBI
Study Assay Technology Platform	""
Study Assay File Name	a_assay_Enke.txt
STUDY PROTOCOLS
Study Protocol Name	Embryos	Tissue processing, histology & imaging	Genomic DNA isolation	DNA preparation, bisulfite conversion, and sequencing	Quality validation and read mapping	Methylation Data Analysis
Study Protocol Type	animal care protocol	tissue processing method	DNA extraction	DNA sequencing	quality control	DNA methylation profiling assay
Study Protocol Type Term Accession Number	OBI:0000715	BAO:0002036	OBI:0000257	OBI:0000626	ERO:0001219	OBI:0000634
Study Protocol Type Term Source REF	OBI	BAO	OBI	OBI	ERO	OBI
Study Protocol Description						
Study Protocol URI	""	""	""	""	""	""
Study Protocol Version						
Study Protocol Parameters Name	""	""	""	""	""	""
Study Protocol Parameters Name Term Accession Number	""	""	""	""	""	""
Study Protocol Parameters Name Term Source REF	""	""	""	""	""	""
Study Protocol Components Name	""	""	""	""	""	""
Study Protocol Components Type	""	""	""	""	""	""
Study Protocol Components Type Term Accession Number	""	""	""	""	""	""
Study Protocol Components Type Term Source REF	""	""	""	""	""	""
STUDY CONTACTS
Study Person Last Name	Lee	Rasoul	Holub	Lejeune	Enke	Timp
Study Person First Name	Isac	Bejan A.	Ashton S.	Alannah	Raymond A.	Winston
Study Person Mid Initials						
Study Person Email	""	""	""	""	enkera@jmu.edu	wtimp@jhu.edu
Study Person Phone						
Study Person Fax						
Study Person Address						
Study Person Affiliation	Department of Biomedical Engineering, Johns Hopkins University, Baltimore, MD 21218, USA	Department of Biology, James Madison University, Harrisonburg, VA 22807, USA	Department of Biology, James Madison University, Harrisonburg, VA 22807, USA	Department of Biomedical Engineering, Johns Hopkins University, Baltimore, MD 21218, USA	Department of Biology, James Madison University, Harrisonburg, VA 22807, USA	Department of Biomedical Engineering, Johns Hopkins University, Baltimore, MD 21218, USA
Study Person Roles						
Study Person Roles Term Accession Number						
Study Person Roles Term Source REF						
Comment[Study Person ORCID]						0000-0003-2083-6027
Comment[Funder]						
Comment[FundRef ID]						
Comment[Funder Term Source REF]						
Comment[Grant Identifier]						
