# Supplementary material for: Whole genome DNA methylation sequencing of the chicken retina, cornea and brain
Source: Sci Data. 2017 Oct 10;4:170148. doi: 10.1038/sdata.2017.148 (PMC5634322; doi:10.1038/sdata.2017.148)
Supplement: Supplementary file 1 [file sdata2017148-isa1.zip › s_study_Enke.txt]

Source Name	Characteristics[organism]	Term Source REF	Term Accession Number	Characteristics[organism part]	Term Source REF	Term Accession Number	Characteristics[development stage]	Term Source REF	Term Accession Number	Protocol REF	Protocol REF	Protocol REF	Sample Name	Material Type	Term Source REF	Term Accession Number	Factor Value[organism part]	Factor Value[developmental stage]
Cobb/Hubbard F1 hybrid eggs	Gallus gallus	NCBITAXON	NCBITaxon:9031	brain	UBERON	UBERON:0000955	embryo stage	EFO	EFO:0007725	Embryos	Tissue processing, histology & imaging	Genomic DNA isolation	brainE18	genomic DNA	BAO	BAO:0000316	brain	E18
Cobb/Hubbard F1 hybrid eggs	Gallus gallus	NCBITAXON	NCBITaxon:9031	cornea	UBERON	UBERON:0000964	embryo stage	EFO	EFO:0007725	Embryos	Tissue processing, histology & imaging	Genomic DNA isolation	corneaE18	genomic DNA	BAO	BAO:0000316	cornea	E18
Cobb/Hubbard F1 hybrid eggs	Gallus gallus	NCBITAXON	NCBITaxon:9031	retina	UBERON	UBERON:0000966	embryo stage	EFO	EFO:0007725	Embryos	Tissue processing, histology & imaging	Genomic DNA isolation	retinaE8	genomic DNA	BAO	BAO:0000316	retina	E8
Cobb/Hubbard F1 hybrid eggs	Gallus gallus	NCBITAXON	NCBITaxon:9031	retina	UBERON	UBERON:0000966	embryo stage	EFO	EFO:0007725	Embryos	Tissue processing, histology & imaging	Genomic DNA isolation	retinaE18	genomic DNA	BAO	BAO:0000316	retina	E18
