# Supplementary material for: Whole genome DNA methylation sequencing of the chicken retina, cornea and brain
Source: Sci Data. 2017 Oct 10;4:170148. doi: 10.1038/sdata.2017.148 (PMC5634322; doi:10.1038/sdata.2017.148)
Supplement: Supplementary file 1 [file sdata2017148-isa1.zip › a_assay_Enke.txt]

Sample Name	Protocol REF	Protocol REF	Protocol REF	Assay Name	Raw Data File	Comment[Data Repository]	Comment[Data Record Accession]	Comment[Data Record URI]	Factor Value[organism part]	Factor Value[developmental stage]
brainE18	DNA preparation, bisulfite conversion, and sequencing	Quality validation and read mapping	Methylation Data Analysis	brainE18_rep3	SRX2882292	NCBI Sequence Read Archive	SRP108572	https://trace.ncbi.nlm.nih.gov/Traces/sra/?study=SRP108572	brain	E18
brainE18	DNA preparation, bisulfite conversion, and sequencing	Quality validation and read mapping	Methylation Data Analysis	brainE18_rep2	SRX2882291	NCBI Sequence Read Archive	SRP108572	https://trace.ncbi.nlm.nih.gov/Traces/sra/?study=SRP108572	brain	E18
brainE18	DNA preparation, bisulfite conversion, and sequencing	Quality validation and read mapping	Methylation Data Analysis	brainE18_rep1	SRX2882290	NCBI Sequence Read Archive	SRP108572	https://trace.ncbi.nlm.nih.gov/Traces/sra/?study=SRP108572	brain	E18
corneaE18	DNA preparation, bisulfite conversion, and sequencing	Quality validation and read mapping	Methylation Data Analysis	corneaE18_rep3	SRX2882289	NCBI Sequence Read Archive	SRP108572	https://trace.ncbi.nlm.nih.gov/Traces/sra/?study=SRP108572	cornea	E18
retinaE8	DNA preparation, bisulfite conversion, and sequencing	Quality validation and read mapping	Methylation Data Analysis	retinaE8_rep2	SRX2882288	NCBI Sequence Read Archive	SRP108572	https://trace.ncbi.nlm.nih.gov/Traces/sra/?study=SRP108572	retina	E8
retinaE8	DNA preparation, bisulfite conversion, and sequencing	Quality validation and read mapping	Methylation Data Analysis	retinaE8_rep1	SRX2882287	NCBI Sequence Read Archive	SRP108572	https://trace.ncbi.nlm.nih.gov/Traces/sra/?study=SRP108572	retina	E8
retinaE18	DNA preparation, bisulfite conversion, and sequencing	Quality validation and read mapping	Methylation Data Analysis	retinaE18_rep1	SRX2882286	NCBI Sequence Read Archive	SRP108572	https://trace.ncbi.nlm.nih.gov/Traces/sra/?study=SRP108572	retina	E18
retinaE8	DNA preparation, bisulfite conversion, and sequencing	Quality validation and read mapping	Methylation Data Analysis	retinaE8_rep3	SRX2882285	NCBI Sequence Read Archive	SRP108572	https://trace.ncbi.nlm.nih.gov/Traces/sra/?study=SRP108572	retina	E8
retinaE18	DNA preparation, bisulfite conversion, and sequencing	Quality validation and read mapping	Methylation Data Analysis	retinaE18_rep3	SRX2882284	NCBI Sequence Read Archive	SRP108572	https://trace.ncbi.nlm.nih.gov/Traces/sra/?study=SRP108572	retina	E18
retinaE18	DNA preparation, bisulfite conversion, and sequencing	Quality validation and read mapping	Methylation Data Analysis	retinaE18_rep2	SRX2882283	NCBI Sequence Read Archive	SRP108572	https://trace.ncbi.nlm.nih.gov/Traces/sra/?study=SRP108572	retina	E18
corneaE18	DNA preparation, bisulfite conversion, and sequencing	Quality validation and read mapping	Methylation Data Analysis	corneaE18_rep2	SRX2882282	NCBI Sequence Read Archive	SRP108572	https://trace.ncbi.nlm.nih.gov/Traces/sra/?study=SRP108572	cornea	E18
corneaE18	DNA preparation, bisulfite conversion, and sequencing	Quality validation and read mapping	Methylation Data Analysis	corneaE18_rep1	SRX2882281	NCBI Sequence Read Archive	SRP108572	https://trace.ncbi.nlm.nih.gov/Traces/sra/?study=SRP108572	cornea	E18
